# Supplementary material for: 6-Week Supplementation with Tribulus terrestris L. to Trained Male CrossFit® Athletes on Muscle, Inflammation, and Antioxidant Biomarkers: A Randomized, Single-Blind, Placebo-Controlled Trial
Source: Int J Environ Res Public Health. 2022 Dec 2;19(23):16158. doi: 10.3390/ijerph192316158 (PMC9736311; doi:10.3390/ijerph192316158)
Supplement: Supplementary file 1 [file ijerph-19-16158-s001.zip]

Archive with 1 entries (1 files):
- ijerph-1893412-Supplementary Materials.pdf
